# Supplementary material for: Role of Persistent Organic Pollutants in Breast Cancer Progression and Identification of Estrogen Receptor Alpha Inhibitors Using In-Silico Mining and Drug-Drug Interaction Network Approaches
Source: Biology (Basel). 2021 Jul 19;10(7):681. doi: 10.3390/biology10070681 (PMC8301456; doi:10.3390/biology10070681)
Supplement: Supplementary file 1 [file biology-10-00681-s001.zip]

Archive with 1 entries (1 files):
- biology-1238538-supplementary.pdf
